# Supplementary material for: Persistent DNA damage triggers activation of the integrated stress response to promote cell survival under nutrient restriction
Source: BMC Biol. 2020 Mar 30;18:36. doi: 10.1186/s12915-020-00771-x (PMC7106853; doi:10.1186/s12915-020-00771-x)
Supplement: Supplementary file 12 — Additional file 12: Table S4: All raw data for this study. [file 12915_2020_771_MOESM12_ESM.xlsx]

## Sheet: Main Figures
Raw data to Clementi et al, 2020
Fig 1E
	Area rel to control
Con 5%	1	1	1	1	1
Con 1%	0.333311	0.391598	0.403953		0.35
XRCC1 5%	0.890342	0.862174	1.05794	1.13581
XRCC1 1%	0.803944	0.756405	0.679743		0.97
Fig 1F
	Con 1%			Con 5%			Con 15%			siXRCC1 1%			siXRCC1 5%			siXRCC1 15%
G1	72.3	74.7	76.3	66.3	65.5	66.3	64.4	62.2	59.9	75.7	74.5	78.3	71.7	75.3	73.7	70.8	71.9
S	4.4	5.37	5.51	6.78	8.75	9.24	9.07	10.9	15.1	3.29	5.52	5.21	4.65	6.07	5.49	4.3	6.78
G2	11.9	15.5	10.4	13.4	21.4	14.8	14.9	23.1	17.1	12.2	11.3	6.78	13.4	16.2	11.8	16.6	11.8
Fig 1G	late apoptosis
Con 1%	9.39	12.9	21.9	7.49	4.85
Con 5%	3.39	8.74	16.5	1.94	2.68
Con 15%	5.37	7.87	12.9	1.81	1.78
siXRCC1 1%	5.7	5.66	7.39	4.43	3.33
siXRCC1 5%		5.68	8.43	3.89	1.79
siXRCC1 15%	6.24	15.4	15.2	2.79	2.05
Fig 1H	necrosis
Con 1%	1.79	1.89	2.39	3.61	1.45
Con 5%	0.82	1.06	2.1	2.67	0.84
Con 15%	0.73	1.54	2.24	0.96	1.4
siXRCC1 1%	0.37	0.52	1.22	0.95	0.45
siXRCC1 5%		0.64	1.5	0.59	0.57
siXRCC1 15%	0.42	2.34	0.83	2.04	0.29
Fig 2E
Con	1	1	1	1
X1	3.30939	1.98385	2.46339	2.97997
ATF4	0.840581	0.875393	0.873109	1.40321
X1+ATF4	0.886309	0.882813	1.06992	1.20671
Fig 2F
	Con					XRCC1 KD 15%					ATF4 KD 15%					ATF4 + XRCC1 KD 15%					XRCC1 KD 5%					ATF4 KD 5%					ATF4 + XRCC1 KD 5%					XRCC1 KD 1%					ATF4 KD 1%					ATF4 + XRCC1 KD 1%
XRCC1	1	1	1	1	1	0.251517	0.262205				0.948625	0.818434				0.265219	0.299574					0.373847	0.188456	0.30869	0.186146		0.661458	0.931487	0.920598			0.279029	0.189462	0.229959		0.28751	0.285405	0.204362	0.459832		1.48314	0.955857		1.46354		0.422803			0.533941
ATF4	1	1	1	1	1	1.69789	1.08708				0.31205	0.362534				0.358198	0.333336					1.41277	1.58429	2.36651	1.46752		0.260566	0.471617	0.359511			0.375492	0.431653	0.309772		1.08537	1.55161	1.96187	1.44166		0.19042	0.417722		0.172956		0.291347			0.166227
PSAT1	1	1	1	1	1	1.59338	1.66579				0.109822	0.293887				0.182137	0.338813					1.65174	1.12107	1.38398	2.40688		0.111414	0.206749	0.0885431	0.332839		0.177088	0.0928109	0.0957058	0.668485	1.29445	1.74059	1.44944	2.35071		0.109719	0.202631		0.11889		0.208499		0.0750891	0.141327
ACTA2	1	1	1	1	1	2.38077	1.33075				0.428891	0.348479				0.461777	0.368823					1.97657	1.38513	2.69974	2.31166		0.350472	0.26994	0.396751	0.57347		0.559592	0.300016	0.686913	0.143694	3.62648	4.0884	1.7556	2.07267		0.498505	0.85651		0.359983		0.522143		0.238726	0.447297
PALLD	1	1	1	1	1	2.08198	1.6084				0.577905	0.662676				1.03334	0.827637					1.92569	1.7655	1.48726	2.13041		0.566692	0.502968	0.475693	0.86429		1.07896	1.00897	0.574713	0.317815	1.94678	2.58447	2.8625	1.86716		0.614993	1.11328		0.815307		0.69997		0.878012	1.05289
Fig 3I
Con	1	1	1	1
X1	6.28481	4.1274	4.55893	5.40656
PERK	0.558786	0.274213	1.04816	1.09147
X1+PERK	1.28042	1.35052	2.04951	1.78168
Fig 4E
siCon	siXRCC1	IR
12.6162	6.6778	45.1689
12.9748	10.8824	44.2308
11.9097	11.5083	43.0826
14.4319	10.5349	47.5678
Fig 4P
Con DMSO	1	1	1
CON ATMi	1.54598	1.12349	0.875234
X1 DMSO	4.39678	3.58738	2.23199
X1+ATMi	2.08654	1.18232	0.581113
Fig 5A	siCon	siSp1
	1	0.827627
	1	0.632603
	1	0.526279
	1	0.45
	1	0.55
Fig 5F
Con 1%	1	1	1	1
Sp1 1%	1.77734	1.7067	2.64387	2.76236
Fig 5N
Con	1	1	1	1
25 uM	1.79	1.75	1.6
50 uM	3.47	3.55		3.56

## Sheet: Supplementary Figures
Additional Table S4
Figure S1C
	Con					XRCC1 KD 15%					XRCC1 KD 5%					XRCC1 KD 1%
XRCC1	1	1	1	1	1	0.251517	0.262205					0.373847	0.188456	0.30869	0.186146	0.28751	0.285405	0.204362	0.459832
ACTA2	1	1	1	1	1	2.38077	1.33075					1.97657	1.38513	2.69974	2.31166	3.62648	4.0884	1.7556	2.07267
PALLD	1	1	1	1	1	2.08198	1.6084					1.92569	1.7655	1.48726	2.13041	1.94678	2.58447	2.8625	1.86716
Fig S3E
Con 5%	1	1	1
XRCC1 5%	0.965592	0.71965	0.998805
Con 2.5%	0.325708	0.339325	0.484431
X1 2.5%	0.83562	0.895484	1.21398
Fig S4E
Con 5%	1	1	1
XRCC1 5%	1.00722	0.870921	0.816283
Con 2.5%	0.614537	0.632595	0.604341
X1 2.5%	1.04189	1.09663	0.984901
Figure S5G
	siCon			siXRCC1			siGCN2			siXRCC1+ GCN2
XRCC1	1	1	1	0.23			1.36	1.54		0.27	0.33
GCN2	1	1	1	1.12			0.07	0.09		0.08	0.12
